# Supplementary material for: Preclinical Studies and Drug Combination of Low-Cost Molecules for Chagas Disease
Source: Pharmaceuticals (Basel). 2022 Dec 23;16(1):20. doi: 10.3390/ph16010020 (PMC9863266; doi:10.3390/ph16010020)
Supplement: Supplementary file 1 [file pharmaceuticals-16-00020-s001.zip]

Archive with 1 entries (1 files):
- pharmaceuticals-1961489-supplementary.pdf
